# Supplementary material for: Loss of a major toxin gene cluster defines a metabolic schism and host-specific virulence in Botrytis pseudocinerea
Source: PLoS One. 2026 Mar 24;21(3):e0339017. doi: 10.1371/journal.pone.0339017 (PMC13012479; doi:10.1371/journal.pone.0339017)
Supplement: S1 File — (XLSX) [file pone.0339017.s001.xlsx]

## Sheet: Fig 1A
B. pseudocinerea VD165 growth (cm)	B. cinerea B05.10 growth (cm)
3.29	2.81
3.32	2.82
3.36	2.77
3.41	2.82
3.24	2.81
3.29	2.72
3.3	2.74
3.23	2.74
3.38	2.83
3.3	2.88
3.312	2.794
3.38	2.81
3.21	2.73
3.24	2.78
3.3	2.81
3.32	2.79
3.26	2.72
3.27	2.74
3.25	2.75
3.35	2.8
3.28	2.78
3.286	2.771
3.39	2.77
3.37	2.81
3.37	2.78
3.31	2.74
3.36	2.78
3.23	2.73
3.23	2.78
3.33	2.82
3.29	2.79
3.22	2.8
3.31	2.78
3.35	2.71
3.34	2.82
3.37	2.77
3.35	2.82
3.3	2.73
3.24	2.75
3.34	2.71
3.29	2.76
3.29	2.71
3.31	2.75
3.318	2.753
3.25	2.79
3.32	2.76
3.32	2.8
3.36	2.79
3.25	2.71
3.24	2.79
3.22	2.73
3.36	2.81
3.27	2.77
3.34	2.81
3.293	2.776

## Sheet: Fig 1B
Fresh Weight		Fungal Biomass
B. pseudocinerea VD165 Weight (g)	B. cinerea B05.10 Weight (g)	B. pseudocinerea VD165 Weight (g)	B. cinerea B05.10 Weight (g)
2.53906	2.17589	2.01082	1.53786
2.51324	2.35672	2.08604	1.52707
2.67242	2.113	1.93809	1.5689
2.67761	2.09415	1.98093	1.64207
2.67806	2.29941	2.0119	1.58037
2.52287	1.95575	2.0212	1.66495
2.70039	2.14022	1.95847	1.45198
2.5849	2.05789	1.79891	1.56517
2.61695	2.05666	2.02754	1.50999
2.69487	2.03852	1.95963	1.56683
2.71843	2.21831	1.95284	1.64222
2.63832	2.26451	1.98394	1.51273
2.68104	2.24838	1.95333	1.58123
2.53538	2.20254	1.92493	1.59412
2.854	2.16051	1.80431	1.5915
2.73708	2.22276	2.015	1.57833
2.6274	2.01653	1.91677	1.59069
2.76937	1.97365	2.11686	1.55345
2.63815	2.04705	1.94891	1.5892
2.65626	1.98535	1.91545	1.53519
2.63321	2.05285	2.05947	1.61302
2.60977	2.08886	1.98447	1.51416
2.56333	2.20511	1.80135	1.49334
2.75755	2.19385	1.83713	1.59094
2.71355	2.04836	1.9135	1.59328
2.50481	1.99265	2.1335	1.53629
2.69017	2.21748	1.88369	1.62126
2.73297	2.02887	2.11283	1.5676
2.73014	2.07821	1.95531	1.46831
2.52055	2.0476	2.12813	1.65332
2.59533	2.21596	2.05587	1.58736
2.65599	2.29271	1.89317	1.53095
2.63563	2.24154	2.02757	1.56611
2.61221	2.08576	1.92437	1.61706
2.55126	1.97833	1.87104	1.5237
2.65138	2.0004	2.18986	1.63375
2.72466	2.064	2.00028	1.53328
2.54645	2.1931	2.02888	1.63278
2.68986	2.27697	1.99328	1.49934
2.7081	2.06158	1.94372	1.54731
2.6523	2.22947	2.00685	1.64403
2.59878	2.3586	1.89599	1.61886
2.62974	2.25163	1.94825	1.56321
2.6115	2.14727	1.95061	1.58533
2.61029	2.2424	2.06485	1.64947
2.68708	2.23529	2.06127	1.58379

## Sheet: Fig 1C
5 mM H2O2		1.4 M Sorbitol		0.02% SDS		100 μM EtOH
B. pseudocinerea VD165 inhibition (%)	B. cinerea B05.10 inhibition (%)	B. pseudocinerea VD165 inhibition (%)	B. cinerea B05.10 inhibition (%)	B. pseudocinerea VD165 inhibition (%)	B. cinerea B05.10 inhibition (%)	B. pseudocinerea VD165 inhibition (%)	B. cinerea B05.10 inhibition (%)
24.4742	34.1634	31.0599	50.4299	55.3701	71.1613	17.5716	51.6653
24.3715	34.5592	49.0856	48.5036	49.7323	71.7971	16.9897	52.1284
24.5548	35.3552	49.2756	50.0931	48.6728	70.6667	17.3486	51.9783
23.8702	34.5281	47.7321	48.9868	49.2886	70.7867	17.6848	51.769
24.3316	34.2338	49.9158	49.688	49.1125	70.6682	17.1778	51.8489
24.6328	34.4387	48.4646	50.4456	48.4474	72.0936	17.0874	51.4718
22.0022	34.4758	47.8755	49.3514	49.2713	71.6673	17.415	51.5923
23.3614	34.5507	49.3164	48.2271	49.9457	71.1184	17.0526	51.4028
23.2476	33.0573	46.9634	49.8928	49.2838	71.4199	17.4866	51.6707
23.2455	33.2147	49.0179	49.014	49.3315	71.1609	17.7558	51.5087
24.2753	33.5202	49.114	50.2643	48.9369	72.23	17.3012	51.552
24.5096	34.3105	47.6162	47.716	48.804	71.2102	17.5116	52.0459
22.0457	34.2482	49.689	47.9895	48.173	71.2038	17.1898	51.6174
22.7496	33.7485	48.0542	47.703	49.7056	70.926	16.9947	51.6024
23.5537	35.2394	48.4245	49.011	49.473	70.553	17.2095	52.1569
23.3593	35.5165	49.2601	47.3905	49.6453	71.5333	17.4731	51.538
23.6163	33.8906	49.36	50.4842	47.6526	70.8428	17.667	51.3897
24.2255	34.6864	48.9228	49.6815	48.8573	70.2173	17.3817	51.7818
24.2293	35.1264	49.8911	50.6372	50.095	71.9969	17.6811	51.7536
23.1321	34.7343	49.039	49.6488	49.8438	72.0615	17.5216	51.3513
24.1922	34.82	48.2893	48.9313	49.5879	71.4744	17.4583	51.2799
23.9102	34.1625	48.4405	49.6664	49.7243	71.3631	17.1556	51.5025
24.4007	34.1727	48.0209	48.1614	49.3112	71.2438	17.9117	51.8652
24.7177	34.4565	47.9989	49.2063	49.2851	71.85	17.4992	51.6386
24.2875	33.4171	48.8647	49.1289	48.8118	71.2559	17.3523	51.3515
23.4156	34.9552	46.76	49.8685	48.3976	71.3584	17.4979	51.833
24.1293	36.0659	50.4349	48.928	48.6694	70.9031	17.1439	51.5336
25.2977	34.3392	48.8739	49.1952	49.4771	71.0722	17.5031	51.8724
23.2953	35.3917	49.455	49.6157	49.0586	72.3342	17.3646	51.7288
24.8384	33.6711	50.1315	48.522	48.299	70.8055	17.4231	51.7
24.5767	35.5303	48.7624	49.7675	49.0012	70.6594	17.39	51.8411
24.3317	34.9226	49.1186	48.3948	48.7133	70.8107	17.5755	51.8572
24.0871	34.118	49.1287	48.2494	48.4291	72.5819	17.2386	51.9023
23.134	34.3724	48.0805	48.4489	48.3704	71.0099	17.4874	51.3042
24.1651	34.1778	47.4974	49.137	48.552	72.0933	17.8356	51.8046
22.7634	35.0554	49.5245	48.2602	48.7922	69.5057	17.7267	51.6209
23.0991	34.7389	48.0805	49.6623	47.9119	71.7939	17.8374	51.6244
24.0789	35.8192	49.3193	49.6931	49.2416	71.9401	17.9674	51.6658
23.4522	35.7878	49.3733	50.605	49.7313	70.9327	17.7886	51.6413
23.5301	34.1207	50.2529	49.3369	49.4703	69.4086	17.197	51.2439
24.6302	33.633	48.6828	48.9547	48.9733	70.7584	17.565	51.9781
23.47	33.9567	49.8587	48.8221	47.776	71.4306	17.6094	51.8482
23.7669	34.1042	50.2767	48.6614	49.796	70.5744	17.9849	51.6619
22.5354	32.7217	49.2121	49.0192	49.2866	71.5229	17.1104	51.3671
24.1447	35.9202	49.5621	48.7244	48.5269	70.7012	17.3886	51.7042
23.4223	34.8558	48.9151	48.608	48.4277	71.5139	17.6444	51.4357
23.5154	34.4134	49.3885	49.1145	48.4323	71.052	17.8011	51.6098
23.4483	34.0877	47.9543	49.2389	48.26	70.9302	17.1194	51.4701
23.9835	33.1694	49.0832	48.4822	49.6198	71.9448	17.1369	51.6898
23.5997	35.1665	50.6443	49.5153	49.2814	71.9757	17.8693	51.7611

## Sheet: Fig 2A
ng ROS/mg of mycelium
B. pseudocinerea VD165	B. cinerea B05.10
30.6964	38.4827
30.0012	32.024
29.2386	38.5017
30.6378	40.2685
29.6693	34.2786
27.5744	41.9353
28.8193	41.441
29.3641	37.6508
29.3811	41.2951
28.0411	37.2844
31.4021	40.9506
29.7655	31.6277
29.281	38.8402
30.6117	45.6115
29.4602	40.0601
29.6503	36.9027
29.8521	38.8598
31.2894	40.6116
29.337	35.8477
32.3546	39.2566
31.9477	38.5707
29.6905	38.155
29.6536	35.5932
29.1428	42.0389
28.7341	35.0757
28.1559	38.863
26.8423	35.7024
31.441	37.8523
29.1639	37.311
29.7006	37.1071
32.668	33.5926
29.8905	41.4194
31.6579	41.6545
32.4599	43.2633
27.9777	40.4673
30.5047	37.1312
30.3714	38.3846
31.0292	38.0974
30.6928	41.9931
31.153	38.9259
29.1134	43.5879
30.8629	31.1946
27.8345	34.1987
28.0093	38.6791
30.0682	42.0761
29.3071	36.011
28.9731	37.8283
30.7818	35.74
28.6155	42.3703
32.1504	36.0156

## Sheet: Fig 4
Gene	Condition	First biological replicate Relative Expression (times more)			Second Biological Replicate Relative Expression (times more)			Third biological replicate Relative Expression (times more)
BcPks 6	Axenic culture 7 days light	71.6	75.07	65.48	65.5228	75.0457	69.5567	64.2947	65.6859	73.5291
	Axenic culture 7 days darkness	69.3	71.2	63.7	67.6029	69.1944	57.8785	64.9637	67.6908	55.1688
	Axenic culture 14 days light	150.49	148.94	172.59	170.732	162.849	146.159	148.972	167.648	185.648
	Axenic culture 14 days darkness	140.56	163.89	153.42	155	158.756	148.675	157.99	149.025	148.733
	Axenic culture 21 days light	33.59	25.64	38.43	44.819	31.9178	39.0521	27.2788	32.8	36.335
	Axenic culture 21 days darkness	30.54	20.14	24.65	13.6454	27.2056	23.8872	19.6909	16.8144	28.102
	48h after infection in N. tabacum leaves	193.25	177.78	166.49	176.097	166.469	168.43	172.175	148.105	197.283
	72h after infection in N. tabacum leaves	105.74	116.75	104.55	119.101	113.468	113.029	111.074	101.74	108.527
	48h after infection in S. lycopersiconleaves	163.93	140.9	153.36	151.297	152.889	175.019	133.169	151.359	164.991
	72h after infection in S. lycopersiconleaves	80.17	91.7	97.05	81.3886	81.6825	91.3836	95.5207	97.1271	78.2443
	48h after infection in G. jamesonii petals	30.43	43.12	50.23	30.7115	36.4611	33.8662	24.0966	41.8331	36.4238
	72h after infection in G. jamesonii petals	25.4	22.3	21.9	19.5491	23.7813	25.2171	23.5564	24.2704	23.8967
BcPks 9	Axenic culture 7 days light	43.83	56.24	42.07	51.2819	33.4279	47.5776	51.309	53.3998	46.9782
	Axenic culture 7 days darkness	40.13	45.7	46.89	39.4861	45.4597	44.3128	40.6428	39.2366	45.648
	Axenic culture 14 days light	130.99	107.53	129.91	132.552	90.9779	103.839	119.94	131.505	126.207
	Axenic culture 14 days darkness	99.89	105.43	113.98	109.587	100.738	100.784	103.492	99.942	104.605
	Axenic culture 21 days light	12.09	8.65	5.76	7.93111	8.1015	12.5875	6.78786	3.23859	5.99254
	Axenic culture 21 days darkness	6.78	4.53	2.12	5.4097	6.40218	5.34872	1.22876	5.34801	4.68777
	48h after infection in N. tabacum leaves	163.99	160.93	161.14	162.211	163.062	164.456	163.518	166.165	161.105
	72h after infection in N. tabacum leaves	72.73	80.35	74.1	79.0879	76.2919	75.1071	72.9632	77.6186	77.0398
	48h after infection in S. lycopersiconleaves	126.94	128.49	110.42	122.5	125.241	123.266	134.832	118.661	110.025
	72h after infection in S. lycopersiconleaves	56.25	68.09	55.04	55.8687	55.2173	54.334	52.8521	54.4338	55.1808
	48h after infection in G. jamesonii petals	23.76	29.12	22.01	27.4066	16.5065	27.0642	18.1598	24.2173	25.4918
	72h after infection in G. jamesonii petals	19.34	15.98	17.76	18.6137	15.0139	16.9092	21.1002	15.8367	19.726

## Sheet: Fig 5D
N. tabacum leaves lesion size (cm)		G. jamesonii petals lesion size (cm)		S. lycopersicum leaves lesion size (cm)
B. pseudocinerea VD165	B. cinerea B05.10	B. pseudocinerea VD165	B. cinerea B05.10	B. pseudocinerea VD165	B. cinerea B05.10
2.0979	1.09005	1.79776	1.85566	2.27382	1.38642
2.34892	1.20938	1.72627	1.75177	2.28173	1.25717
2.20479	1.11283	1.88821	1.60946	2.23928	1.39212
2.18649	1.06124	1.83992	1.75633	2.33301	1.329
2.17573	1.10984	1.51452	1.66911	2.31793	1.41435
2.15099	1.20922	1.52504	1.93016	2.33681	1.3708
2.05201	1.09448	1.83982	1.22494	2.30384	1.25609
2.085	1.11313	1.745	1.61836	2.24199	1.24623
2.22833	1.06728	1.91114	1.50458	2.2961	1.29749
2.0112	0.99958	1.90995	1.44396	2.29165	1.20211
2.2316	1.02843	1.70149	1.6687	2.28933	1.44304
2.20479	1.02622	1.61676	1.58088	2.3126	1.3018
2.11025	1.02551	1.65791	1.6827	2.26713	1.20099
2.12207	1.16581	1.90719	1.68162	2.30659	1.24703
2.19075	1.08599	1.62556	1.54625	2.31916	1.14508
2.11505	1.02963	1.59648	1.71497	2.31359	1.41435
2.12195	1.06369	1.75	1.71219	2.2284	1.19542
2.11479	1.07039	1.81226	1.54676	2.2744	1.21194
2.27132	1.12409	1.86518	1.75785	2.27226	1.26949
2.16757	1.07691	2.13467	1.92007	2.26442	1.33699
2.09772	1.13057	1.61551	1.93903	2.32051	1.29839
2.16454	1.0828	1.56388	1.34496	2.22253	1.24719
2.06187	1.11199	1.82715	1.83165	2.23817	1.11434
2.09974	1.13094	1.75492	1.61029	2.21544	1.24013
2.11487	1.03621	1.86223	1.74171	2.23562	1.32525
2.07138	1.06738	1.83462	1.96833	2.32804	1.20318
2.27836	1.10326	1.81088	1.90625	2.25955	1.37443
2.11725	1.13537	1.74981	1.87723	2.27723	1.34667
2.2692	1.12103	1.91609	2.08093	2.25131	1.32619
2.1286	1.13805	1.97496	1.60074	2.3015	1.28667
2.14611	1.08821	1.60252	1.54426	2.29375	1.2854
2.19127	1.08654	1.56572	1.64013	2.28562	1.40578
2.19869	1.10814	1.59605	1.52524	2.25749	1.30572
2.0435	1.04359	1.71183	1.48972	2.27764	1.31733
2.21522	1.05975	1.651	1.65279	2.28636	1.35223
2.01993	1.20491	1.89767	1.46554	2.32151	1.39752
2.15261	1.1198	1.77666	1.52811	2.2831	1.20235
2.10225	1.09839	1.88681	1.67502	2.30593	1.29197
2.18862	1.05237	1.68729	1.60235	2.28114	1.20328
2.13707	1.11379	1.5216	1.48598	2.2452	1.20628
2.10918	1.03173	1.63576	1.81076	2.27827	1.25888
2.09853	1.03356	1.94786	1.77135	2.35286	1.30197
2.16521	1.09478	1.80182	1.89908	2.28672	1.40602
2.11704	1.13528	1.94552	1.79724	2.30255	1.25627
2.20234	1.07026	1.76905	1.56847	2.26136	1.30473
2.22287	1.11476	1.70595	1.51965	2.27289	1.33395
2.18807	1.15901	1.51181	1.48375	2.38672	1.32196
2.11598	1.09006	1.76497	1.53839	2.28458	1.17248
2.17293	1.08714	1.7328	1.82672	2.28996	1.22714
2.25399	1.16327	1.58914	1.68454	2.29056	1.31486
2.29234	1.05665	1.88943	1.6919	2.30418	1.25313
2.10922	1.06611	1.80666	1.82499	2.29425	1.39381
2.09325	1.1342	1.94634	1.34418	2.28332	1.32523
2.16918	1.10441	1.67179	1.50386	2.2962	1.26435
2.00257	1.03095	1.53914	1.96719	2.21408	1.21633
2.12551	1.11997	1.68948	1.68335	2.23815	1.21717
2.12127	1.02521	1.64759	1.83853	2.22799	1.48996
2.23234	1.17099	1.52047	1.47856	2.20153	1.23134
2.16997	1.1377	1.89045	1.60075	2.32404	1.26278
2.17998	1.1572	1.65006	1.90233	2.26017	1.36159
1.93021	1.03374	1.97024	1.35758	2.32467	1.08164
2.14197	1.13603	1.44829	1.79052	2.26116	1.26727
2.25666	1.22431	1.60116	1.57754	2.29887	1.41448
2.15209	1.07354	1.52343	1.73019	2.29721	1.33687
2.14395	1.13967	1.5969	1.99165	2.24747	1.30624
2.10365	1.06017	1.95238	1.41581	2.25963	1.2788
2.09655	0.966505	1.36943	1.80643	2.2162	1.24045
2.17244	1.05829	1.72365	1.8362	2.28226	1.31207
2.0566	1.12944	1.81237	1.78902	2.30506	1.21246
2.15725	1.10022	1.17433	1.60473	2.30518	1.21017
2.00943	1.02538	1.61485	1.72621	2.30347	1.28681
2.18635	1.03742	1.73921	1.45756	2.26266	1.22721
2.04085	1.05447	1.78939	1.88669	2.21239	1.47769
2.15391	1.16758	1.53994	1.64657	2.26096	1.25295
2.17208	1.05071	1.55094	1.78311	2.24776	1.31466
2.15565	1.04778	1.55985	1.49993	2.2304	1.30473
2.13311	1.06691	1.57884	1.90298	2.3751	1.39827
1.9874	1.10173	1.58893	1.24553	2.29829	1.12193
2.31117	1.09096	1.93579	1.81125	2.36058	1.36524
2.19173	1.12381	1.49363	1.72676	2.35935	1.19308
2.09676	1.05316	1.88855	1.49109	2.21603	1.19831
2.00973	1.07238	1.97144	1.55769	2.24098	1.21921
2.24541	1.12824	2.03223	1.57094	2.28227	1.28326
2.14456	1.04533	1.66502	1.27529	2.33281	1.31259
2.21758	1.12472	1.75619	1.68115	2.29672	1.3416
2.23717	1.13703	1.65959	1.85792	2.31456	1.02175
2.13864	1.15468	1.66026	1.62778	2.30306	1.25089
2.22239	1.21232	1.84452	1.70779	2.29695	1.31734
2.24292	1.12006	1.79435	1.34626	2.20329	1.22579
2.0781	1.10161	2.25943	1.48146	2.26609	1.22615
2.16641	1.03277	1.63497	1.97532	2.26864	1.30271
2.23239	1.06214	1.48637	1.91748	2.28673	1.29156
2.11217	1.21581	2.01416	1.917	2.28372	1.1703
2.05577	1.01072	1.80524	1.94576	2.21989	1.28721
2.31515	1.10637	1.50478	1.76818	2.28515	1.19537
2.07639	1.1255	1.77525	1.8435	2.338	1.37972
2.09982	1.09843	1.72344	1.52316	2.25282	1.25483
2.11687	1.02035	1.95288	1.66332	2.26736	1.31429
2.22233	1.12977	1.36339	1.66064	2.38201	1.35992
2.2152	1.23573	1.6809	1.69526	2.296	1.31037

## Sheet: Fig 5E
Fruit	Specie	Stage 1	Stage 2	Stage 3	Stage 4
Tomato	B. pseudocinerea VD165	10	20	37	33
	B. cinerea B05.10	30	53	7	10

## Sheet: Fig 5F
Fruit	Specie	Stage 1	Stage 2	Stage 3	Stage 4
Grape	B. pseudocinerea VD165	30	46	17	7
	B. cinerea B05.10	37	33	19	11
